# Supplementary material for: Lifespans of passenger cars in Europe: empirical modelling of fleet turnover dynamics
Source: Eur Transp Res Rev. 2021 Jan 25;13(1):9. doi: 10.1186/s12544-020-00464-0 (PMC7829067; doi:10.1186/s12544-020-00464-0)
Supplement: Supplementary file 2 — Additional file 2 Supporting Excel sheets. Input data (stock, new registrations, imports and exports of used cars) and resulting survival rates for 31 European countries. [file 12544_2020_464_MOESM2_ESM.xlsx]

## Sheet: survival_rates
car age ->	1	2	3	4	5	6	7	8	9	10	11	12	13	14	15	16	17	18	19	20	21	22	23	24	25	26	27	28	29	30	31	32	33	34	35	36	37	38	39	40	41	42	43	44	45
AUT	0.870972	0.90262	0.914657	0.920413	0.937115	0.928049	0.913615	0.928288	0.939301	0.902258	0.837495	0.784447	0.722707	0.656535	0.577134	0.489316	0.415452	0.338358	0.251523	0.193443	0.150794	0.118469	0.0882253	0.070595	0.0628909	0.0662808	0.0697453	0.0729212	0.0712672	0.0712998	0.0713574	0.0713906	0.0714245	0.00687894	0	0	0	0	0	0	0	0	0	0	0
BEL	0.91983	0.969177	0.972896	0.846495	0.748771	0.587833	0.583217	0.762829	0.609636	0.512974	0.504694	0.491989	0.442711	0.366958	0.317044	0.230042	0.182635	0.150798	0.147698	0.118469	0.0892244	0.064682	0.0447174	0.0315364	0.0221208	0.0191528	0.0272825	0.0299237	0.0297222	0.0248558	0.0234945	0.0235863	0.0255104	0.0210231	0.0183452	0.0182495	0.0149498	0.0126089	0.0142697	0.0173728	0.01781	0.0176587	0.0173828	0.0163595	0.0195958
CHE	0.799233	0.97079	0.99609	0.990008	0.96508	1.00077	0.99996	0.961141	0.892274	0.898423	0.832151	0.779325	0.682211	0.601518	0.515155	0.441328	0.37475	0.309338	0.228716	0.169748	0.12564	0.0950611	0.0699795	0.0537878	0.0420938	0.0362581	0.0285874	0.0216598	0.0163209	0.0148862	0.0126029	0.0100351	0.00837795	0.00856196	0.00943312	0.00705682	0.00644674	0.00739675	0.00702828	0.00543709	0.00491361	0.00511703	0.00696436	0.0104563	0.0116185
CYP	0.833975	1.03175	1.48035	1.73748	1.11644	1.88906	1.83926	1.73741	1.14414	1.1034	1.22537	1.29771	1.26865	2.72597	1.65696	1.6759	1.69297	1.71192	1.7313	1.75445	1.78115	1.81131	0.970067	0	0	0	0	0	0	0	0	0	0	0	0	0	0	0	0	0	0	0	0	0	0
CZE	0.687385	0.662436	0.889426	1.1274	1.11035	1.15256	1.24238	1.32145	1.48127	1.74271	1.91578	2.09608	2.05423	1.75854	1.99558	2.03468	1.87496	1.83419	1.39757	0.742947	0.437407	0.559561	0.625946	0.505573	0.403865	0.340405	0.284691	0.267848	0.268896	0.235147	0.163224	0.12431	0.0943636	0.120302	0.16351	0.188321	0.179672	0.168372	0.153028	0.171899	0.168031	0.130017	0.132824	0.124768	0.0915461
DEU	0.931283	0.928798	0.947553	0.889394	0.881319	0.875771	0.85248	0.853253	0.793321	0.740861	0.713909	0.648848	0.593374	0.545674	0.484171	0.419882	0.375268	0.321401	0.258586	0.198529	0.157171	0.116729	0.0821351	0.0624487	0.051303	0.0538984	0.0454732	0.035529	0.026747	0.0205913	0.016697	0.0152493	0.0143329	0.0143557	0.0132055	0.0108452	0.00961509	0.00889228	0.0101509	0.0104418	0.0107499	0.0110767	0.0110755	0.0110744	0.0110733
DNK	0.88893	0.863694	0.917233	0.890569	0.923273	0.83662	0.664399	1.21049	0.956386	0.825327	0.79141	0.675605	0.620272	0.879473	0.590512	0.732547	0.655611	0.475754	0.290499	0.225363	0.157984	0.133525	0.0624415	0.0920033	0.0686836	0.0692489	0.0718112	0.0739933	0.0653937	0.0466925	0.0342494	0.0368263	0.0431669	0.0498943	0.0662948	0	0	0	0	0	0	0	0	0	0
ESP	1.02911	0.983162	0.942991	0.899665	0.867529	0.87433	0.915051	0.945089	0.877758	0.884704	0.892185	0.946281	0.898573	0.845197	0.769379	0.726241	0.659603	0.588851	0.50033	0.416926	0.337324	0.273238	0.246492	0.217112	0.183085	0.158654	0.138237	0.14257	0.125356	0.104538	0.075732	0.0631243	0.0585342	0.065403	0.0676227	0.0683285	0.0799257	0.0878393	0.093587	0.0949531	0.0922153	0.090136	0.0974028	0.1166	0.108208
EST	0.904801	0.924136	0.968252	1.04935	1.15726	1.25511	1.49665	1.46974	1.36405	1.35943	1.40269	1.57557	1.81289	1.80953	1.83981	1.98276	2.53145	3.76544	2.9869	2.49873	4.66807	1.4238	1.30807	1.19259	1.26855	1.05138	0.761654	0.676291	0.646853	0.57326	0.51552	0.436489	0.363567	0.338007	0.214612	0.147679	0.126033	0.106933	0.0857349	0.0819779	0.0802018	0.0816086	0.0787285	0.0701439	0.0514082
FIN	0.763571	0.848289	0.885058	0.859565	0.793359	0.690746	0.837561	1.1885	0.684611	0.636122	0.824736	0.755793	0.870887	0.826308	0.987901	1.05881	0.676686	0.603107	0.737942	0.85311	0.800793	0.750595	0.758471	0.759438	0.500445	0.300297	0.231737	0.209355	0.262888	0.315924	0.280913	0.215163	0.180777	0.145097	0.097026	0.0897223	0.0695462	0.0453559	0.0495421	0.0432721	0.0324046	0.0275482	0.0309059	0.028803	0.0338407
FRA	1.02244	1.07569	1.0922	1.09773	1.03859	1.06343	1.03973	1.01278	1.12082	1.11308	1.14868	1.11133	1.14118	1.14371	0.722588	0	0	0	0	0	0	0	0	0	0	0	0	0	0	0	0	0	0	0	0	0	0	0	0	0	0	0	0	0	0
GBR	0.95333	0.956883	0.951989	0.919182	0.918766	0.904995	0.895986	0.887129	0.85488	0.84372	0.800203	0.732859	0.653138	0.567342	0.46599	0.336755	0.231034	0.151168	0.0924271	0.0622456	0.0406181	0.0287761	0.0195972	0.0150785	0.0124655	0.0120032	0.00980769	0.00693656	0.00493268	0.00398532	0.00338569	0.00298624	0.00242538	0.00234087	0.00196365	0.00212525	0.00253119	0.00244101	0.00252245	0.00225888	0.00222851	0.0038665	0.00579168	0.00983086	0.0120747
GRC	1.27873	1.1421	1.10383	1.29653	1.24752	0.657655	0.477061	0.501694	0.546977	0.787068	1.04617	1.17582	1.04821	1.15366	1.14957	0.937736	0.902753	1.00454	1.47081	1.38859	1.03797	0.939955	0.884567	0.553688	0.340787	0.500629	0.913922	1.00473	1.09576	0.89121	0.491514	0.389029	0.362454	0.419737	0.315154	0.272382	0.331777	0.208862	0.175065	0.405094	0.546617	0.520449	0.358789	0.0932278	1.05452e-05
HRV	0.941437	1.16262	1.22263	1.49353	1.32408	1.24102	1.33667	1.14827	0.584354	1.19071	1.19101	1.19145	1.19289	1.19297	1.19294	1.19573	1.14194	1.13446	1.13211	1.13306	1.12116	1.10245	1.10571	1.12741	1.11757	1.07403	1.0762	1.07859	1.08166	1.08565	0.656297	0	0	0	0	0	0	0	0	0	0	0	0	0	0
HUN	0.816945	1.09627	1.036	1.20144	1.25205	1.59152	1.71791	1.10418	0.426089	0.931377	1.05389	1.03941	1.0737	1.20488	1.40294	1.41902	1.35839	1.33006	0.975968	0.774546	0.567208	0.536264	0.362256	0.388705	0.292181	0.198424	0.141653	0.177751	0.119524	0.0709357	0.0647389	0.0580702	0.0536503	0.0421813	0.0304183	0.0250708	0.0199994	0.0186247	0.0153636	0.0112285	0.00877783	0.00573928	0.00567004	0.00686662	0.0053186
IRL	0.863138	1.30803	1.50565	1.58115	1.401	1.36137	1.33428	1.49612	1.11677	0.982025	0.919526	0.825994	0.721643	0.599041	0.479782	0.348361	0.265585	0.351264	0.045215	0	0	0	0	0	0	0	0	0	0	0	0	0	0	0	0	0	0	0	0	0	0	0	0	0	0
ISL	1.09273	1.77363	2.31912	2.21226	1.41816	1.7108	2.96555	2.74965	0.392782	0.140133	0.541187	0.898948	1.44686	1.79676	1.67824	1.17598	0.387501	0.289914	0.436475	0.501873	0.437951	0.337566	0.124832	0.0857143	0.0649706	0.0611839	0.0681955	0.0779784	0.052972	0.0383054	0.046375	0.0525982	0.0335749	0.0219033	0.0170753	0.0154034	0.0151176	0.0148274	0.0139317	0.0128765	0.0134446	0.0131347	0.00689655	0.00590433	0.0127467
ITA	1.04463	1.04793	1.02898	1.00258	0.973701	0.96751	0.9681	0.961277	0.930783	0.927678	0.899139	0.857548	0.816927	0.758822	0.682219	0.612746	0.548305	0.446494	0.379036	0.328223	0.455939	0.452267	0.466626	0.46343	0.328801	0.353839	0.34407	0.0275603	0	0	0	0	0	0	0	0	0	0	0	0	0	0	0	0	0
LIE	0.832661	1.02879	1.10056	1.02656	1.02514	1.08477	1.07239	0.98642	0.87581	0.883417	0.872487	0.799457	0.746927	0.626554	0.495661	0.450363	0.411977	0.339966	0.245787	0.1391	0.118893	0.0891266	0.0498199	0.0457038	0.0340557	0.0326019	0.0223785	0.0251775	0.0157584	0.0212483	0.0094086	0.00886767	0.00892244	0.0062069	0.0160167	0.00937951	0.0148096	0.0114943	0.0125184	0.00978916	0.00911854	0.0091954	0.0125786	0.0137987	0.0158201
LTU	1.74887	1.67436	1.69407	2.14684	2.28459	2.38386	3.33124	4.19361	2.80537	3.61173	5.44921	7.7538	8.99031	11.0852	6.08009	5.77636	5.70987	5.65837	4.64032	3.43632	2.76408	2.04608	1.65999	1.15454	1.17825	0.854217	0.544525	0.363906	0.259453	0.176595	0.101717	0.061952	0.0457246	0.038144	0.0314456	0.0279383	0.0224987	0.0207134	0.0143836	0.0129742	0.00956316	0.00802036	0.0052132	0.00541814	0.00428266
LUX	0.979352	1.18277	0.942924	0.881735	0.632029	0.548445	0.48721	0.44956	0.331213	0.272637	0.228652	0.20096	0.160779	0.151696	0.115729	0.0936194	0.0748759	0.0652485	0.0572256	0.0514355	0.0376321	0.0362838	0.024988	0.018976	0.0141426	0.0107139	0.0129114	0.0134373	0.0102816	0.00789957	0.00661408	0.00660168	0.00524531	0.00562646	0.00500078	0.00499826	0.00387701	0.00320232	0.00406341	0.00405503	0.00372978	0.00362987	0.00331705	0.00413845	0.00453696
LVA	0.754473	0.78336	0.855158	1.01442	1.23769	1.31309	1.77655	2.25798	1.46925	1.35237	1.62873	2.42987	4.16701	5.48387	5.53105	5.47192	6.11663	6.72464	4.77337	5.7564	2.02977	1.62253	1.47247	1.07387	1.04858	0.787791	0.529779	0.423666	0.372843	0.269514	0.179786	0.137383	0.0983632	0.057928	0.0351648	0.0220611	0.0196651	0.0195504	0.0139099	0.0174344	0.0159177	0.0175652	0.0140443	0.0121931	0.00888409
MLT	1.74405	1.02958	1.13827	1.27727	2.25867	2.08897	2.90682	2.45929	3.00407	2.19948	2.00136	2.06731	2.1734	2.19044	2.20526	2.22323	2.2385	2.25226	2.2653	0.982303	0.990198	0.995271	1.00398	1.01405	1.02434	1.03525	1.06314	1.07354	1.08391	0.167855	0.16906	0.173592	0.175079	0.17367	0.180153	0.181246	0.182824	0.185088	0.186555	0.106761	0.106218	0.107862	0.107783	0.107704	0.107624
NLD	0.959353	1.04235	1.05704	1.03879	0.989326	0.976334	0.98518	0.966028	0.878253	0.859478	0.931682	0.888877	0.837718	0.782229	0.712774	0.616836	0.551271	0.454626	0.340517	0.256447	0.176692	0.1229	0.0854987	0.0633704	0.0472651	0.0387648	0.0285436	0.0211886	0.018265	0.019581	0.0331502	0.026053	0.0240945	0.0246684	0.0217941	0.0180005	0.0156803	0.0163496	0.0155471	0.0148539	0.01396	0.016975	0.0235684	0.0296745	0.0287283
NOR	0.998189	1.04551	1.05615	1.06823	1.12567	1.14366	1.14234	1.16148	1.16155	1.17182	1.22477	1.21557	1.17079	1.15007	1.01887	0.980047	0.816669	0.695383	0.49552	0.387828	0.267733	0.253475	0.18958	0.185739	0.163668	0.153334	0.109223	0.0496963	0.045801	0.0601938	0.0809816	0.0730041	0.0473254	0.0499181	0.0425294	0.0343492	0.0322434	0.0396727	0.0387319	0.0432869	0.0348465	0.0330098	0.0350853	0.0457767	0.0407128
POL	0.763688	1.01566	1.01083	1.04949	1.28213	1.45777	1.2794	1.59095	1.99782	2.63419	3.25182	3.79374	3.16512	3.19821	3.09114	3.09979	3.57179	4.0273	3.45772	3.19897	3.20145	3.20384	3.21015	3.21739	3.22653	3.23718	3.2495	3.26269	2.50497	0	0	0	0	0	0	0	0	0	0	0	0	0	0	0	0
PRT	1.00456	0.999014	1.02649	1.1482	1.29062	1.17769	1.01475	1.04603	1.0461	1.01641	1.00837	1.01761	1.06119	1.06597	1.04688	1.01637	1.07864	0.982381	0.924834	0.828025	0.690822	0.582357	0.493062	0.387978	0.302446	0.236688	0.197194	0.137155	0.116891	0.0700005	0.0517299	0.0347737	0.0206523	0.0166047	0.0145124	0.0107029	0.00720843	0.00656659	0.00585508	0.00479534	0.00946607	0.0114916	0.0160309	0.0148921	0.0145343
ROU	0.916191	1.07427	1.16217	1.41343	1.22781	2.86494	2.46255	2.02106	0.821213	0.750209	1.17172	1.3062	1.5708	2.02576	2.63962	2.70213	3.3388	1.43084	1.42845	1.42492	1.42025	1.41673	1.41452	1.41262	1.41067	1.38742	0.761204	0	0	0	0	0	0	0	0	0	0	0	0	0	0	0	0	0	0
SVK	0.903982	1.02336	1.80174	1.97312	1.85827	1.56164	1.66094	1.43707	1.89966	1.79134	1.63682	1.81156	1.86597	1.861	1.69031	1.69037	1.68414	1.68581	1.68758	1.08053	0	0	0	0	0	0	0	0	0	0	0	0	0	0	0	0	0	0	0	0	0	0	0	0	0
SVN	0.641139	0.68814	0.797748	0.834851	0.871135	1.11433	1.09704	1.15814	0.934934	0.977342	0.821302	0.814018	0.788145	0.824283	0.973044	0.946909	0.900195	0.643248	0.739915	0.797509	0.78254	0	0	0	0	0	0	0	0	0	0	0	0	0	0	0	0	0	0	0	0	0	0	0	0
SWE	0.747654	0.948999	0.96048	0.914794	0.890496	0.943325	0.949017	0.849031	0.882405	0.883878	0.864032	0.852188	0.804894	0.763489	0.70439	0.617241	0.605678	0.642234	0.748211	0.841767	0.918061	0	0	0	0	0	0	0	0	0	0	0	0	0	0	0	0	0	0	0	0	0	0	0	0

## Sheet: new_registrations_NatStat
	2016	2015	2014	2013	2012	2011	2010	2009	2008	2007	2006	2005	2004	2003	2002	2001	2000	1999	1998	1997	1996	1995	1994	1993	1992	1991	1990	1989	1988	1987	1986	1985	1984	1983	1982	1981	1980	1979	1978	1977	1976	1975	1974	1973	1972	1971	1970	1969	1968
AUT	329604	308555	303318	319035	336010	356145	328563	319403	293697	298182	308594	307915	311292	300121	279493	293528	309427	314182	295865	275001	307671	279610	273663	285162	320094
BEL	539519	501066	482939	486065	486737	572211	547347	476194	535947	524791	525911	479762	484757	458796	467569	488683	515204	489621	452129	396240	397359	358868	387348	375409	466195	462125
BGR
HRV	44106	35715	33962	27802	31360	41561	38587	44918	88265
CYP	12468	10078	8271	7047	10967	14665	15062	15945	24213	25107	20344	19210	19650	9145
CZE	259693	230857	192314	164736	174009	173282	169236	161659	143661	132542	123987	127376	125768	149546	147754	152141	148685	146170	141155	171548	153962	112104	90765	84423
DNK	222473	206652	188409	180643	168936	169794	153614	112249	150663	162481	156719	148578	122543	96501	111598	96114	113633	144232	162238	152607	141926	135712	138994	82084	84518
EST	23078	21064	21135	19695	19426	17071	10299	9948	24590	30916	25372	19643	16514	15824	14701	12822	10240	6864	8400	9448	4528
FIN	119000	108812	106236	103450	111251	126123	111968	90574	139669	125608	145700	148161	142642	147405	117034	109428	134603	136324	125751	104507	95830	79890	67201	55836	68547	92485	139041	176767	173519	151432	143183	138286	126996	119444	127976	104946	103140	99546	80699	90058	92240	116995	96163	118078	100914	74997	91772	84201	48277
FRA	1984471	1886229	1765855	1756952	1857013	2160928	2210186	2269011	2050283	2064543	2000549	2067789	2013709	2009246	2145071	2254732	2133884	2148423	1943553	1713030	2132091	1930504	1972919	1721222	2105700	2031274	2309130
DEU	3351607	3206042	3036773	2952431	3082504	3173634	2916260	3807175	3621155	3528144	3435133	3342122	3349367	3356611	3363855	3371099	3378343	3365485	3352629	3339773	3326917	3314061	3259407	3204751	3150095	3095439	3040783	2908477	2776173	2643869	2511565	2379261	2388647	2398032	2407417	2416802	2426187	2362160	2298132	2234104	2170076	2106048	2106263	2106478	2106693	2106908	2107123	1989212	1871300
GRC	78790	75497	70810	58659	58299	97539	140722	220192	266887	279723	267480	268984	288483	256489	267440	279521	288502	261573	180046	162030	136856	128137	112567	147789	199004	167655	115396	85645	57666	50501	65166	78534
HUN	96594	77179	67746	56157	53057	45106	43496	60376	153346	171793	182099	202303	212076	206202	171307	146870	134246	129204
IRL	141931	121110	92361	71348	76256	86932	84907	54432	146470	180754	173273	166270	149635	142992	150485	160908	225269	170322	138538	125818	109333	82730	77773	60792	67861	68533	83420	78383	61888	54341	58760	59592	55893	61094	73330	104645	91728	95910	105582	82310	69514	53066	61022	74789	62603	51803	52947	50523	51360
ITA	1826131	1575954	1360777	1304842	1403263	1749469	1962042	2159924	2161359	2494115	2335462	2244108	2272807	2254317	2302870	2418226	2411990	2322430	2363995	2393607	1723117	1737108	1683652	1695264	2389395	2220321	2283362	2296784	2119193	1929568	1769191	1653217	1572402	1451512	1851174	1808476	1530488	1397039	1194424	1219172	1187621	1050947	1280710	1449100	1470394	1434529	1363594	1217929	1167614
LVA	16768	14291	13173	11234	11149	11412	6507	5326	19836	32914	26148	15949	9161	6634	6489	6090	5959	5618	6826	4491
LTU	20476	17128	14409	12257	12267	8044	8013	7983	21451	21682	14892	14134	13531
LUX	50561	46473	49793	46624	50398	49881	49726	47264	52359	51332	50837	48517	48234	43620	43403	42833	41896	40476	35928	31418	30001	28029	29054	30723	37334	44055	38648	34382	33847	32660	32960	29235	28597	26482	25796	23008	22440	22796	22395	20715	19036	17356	16581	15948	14988	13794	11633
MLT	7306	7132	6451	5749	5884	6362	4572	5404	4424	5334	5862	5675	5398
NLD	382516	448931	387553	417036	502454	555812	482531	387699	499980	504300	483999	465196	483885	488977	510744	530287	597623	611776	543110	478318	473474	446388	433913	391934	491970	490755	502704	496115	482616	555743	560510	495682	461391	459129	406991	390990	451587	575059	581458	551102	508451	480000	404312	429931	432083	402708	432231	349588	334675
POL	416123	354975	327709	289913	272719	277427	315855	276220	319190	277427	224728	207007
PRT	307345	256057	199288	143212	126289	213237	295990	221037	313791	321459	286174	398682	309729	291298	344130	395836	458536	451477	422985	372921	339492	286129	349457	331147	359965	296333	278606	253159	264098	174865	141610	124386	103264	113632	129631	123149	97034	77281	73796	103332	116578	99298	105181	99100	93870	84398	72454	67380
ROU	95181	81175	70175	57700	66423	81853	95228	116030	285558	312585	200136	179531	149290	115761	88840	86785	70236
SVK	88504	78180	71693	65466	69512	68861	64744	74830	56608	60031	65698	59361	57630	57784
SVN	65446	60976	54699	52268	50091	60193	61142	57916	71743	68630	60566	61108	63114	60347	51121	52532	55258	77331	67228
ESP	1230104	1094117	890125	742305	710638	817688	1000010	971177	1185438	1633806	1660627	1676707	1653798	1492527	1408426	1498849	1467160	1502531	1282970	1091190	968363	870497	938971	775461	1008454	914061	1007014
SWE	375166	347918	307065	272264	281307	306360	291234	214613	255448	308615	283984	274928	264940	262101	255761	247256	291877	295628	254025	226557	181039	175061
GBR	2723774	2661020	2492556	2274556	2055535	1949822	2040711	2012015	2158957	2443222	2392073	2497784	2656869	2704890	2741767	2643480
ISL	20766	15194	10493	8059	8378	5431	3351	2449	10514	18714	19744	22751	14539	11526	7999	8347	15561	17842	15747	12426	10168	7555	6275	6378	8150	10459	7796	7154	14334	22381	15129	6961	8005	5534	9642
LIE	1984	2049	1800	1920	2107	2029	1780	1620	2005	1987	1891	1876	1793	1772
NOR	154603	150686	144200	142150	137970	138346	127754	98675	110617	129195	109164	109907	115645	89920	88721	91916	97378
CHE	319331	327143	304083	310154	334045	327955	296597	266478	287971	283972	269748	260682	267476	269711	293034	314580	314482	314691	295165	270625	272214	267975	265892	256917	286289	310193	322974	338969	319406	303302	300170	265467	267488	273886	290890	291066	280452
[truncated: 8 more columns]

## Sheet: new_registrations_best_sources
Legend: grey = augmented	1970	1971	1972	1973	1974	1975	1976	1977	1978	1979	1980	1981	1982	1983	1984	1985	1986	1987	1988	1989	1990	1991	1992	1993	1994	1995	1996	1997	1998	1999	2000	2001	2002	2003	2004	2005	2006	2007	2008	2009	2010	2011	2012	2013	2014	2015	2016
AUT	277954	278845	280444	282105	283570	283068	282068	282071	282285	281614	281324	281615	282762	282020	281850	281984	282115	282343	282472	276065	288636	303723	320094	285162	273663	279610	307671	275001	295865	314182	309427	293528	279493	300121	311292	309943	308594	298182	293697	319403	328563	356145	336010	319035	303318	308555	329604
BEL	295701	308140	320579	333018	345457	357897	374340	390783	407226	423668	401611	352613	346303	341243	354051	361948	397156	408879	430520	443963	478219	467660	485697	392530	403981	370165	408285	436005	463724	504203	531640	499779	472830	463173	489346	484915	530941	529606	540542	479920	551661	577382	490711	490369	487711	506284	546142
BGR	30399	30581	30735	30867	31057	31282	31359	31554	31686	31624	31771	31880	31984	32069	32144	32220	32143	32203	32238	32275	31487	31135	30870	30473	30383	30267	30113	29956	29749	29559	29417	29268	28260	28033	27816	27613	32481	41042	43758	24972	15646	19252	20986	20718	21186	24256	28216
CHE	281833	282945	284804	287291	289043	290403	288790	287102	286841	287153	280452	291066	290890	273886	267488	265467	300170	303302	319406	338969	322974	310193	286289	256917	265892	267975	272214	270625	295165	314691	314482	314580	293034	269711	267476	260682	269748	283972	287971	266478	296597	327955	334045	310154	304083	327143	319331
CYP	13051	13155	13287	13472	13601	10784	10617	10611	10620	10690	10786	10925	11149	11187	11334	11481	11613	11747	11869	11999	12212	12521	12860	13205	13497	13763	13996	14209	14399	14562	14725	14875	15045	9145	19650	19210	20344	25107	24213	15945	15062	14665	10967	7047	8271	10078	12468
CZE	131276	129993	130448	131075	131896	132829	133755	134614	135367	136080	136699	136395	136603	136772	136843	136940	137026	137076	137161	137287	137314	136552	136657	84423	90765	112104	153962	171548	141155	146170	148685	152141	147754	149546	125768	127376	123987	132542	143661	161659	169236	173282	174009	164736	192314	230857	259693
DEU	2107123	2106908	2106693	2106478	2106263	2106048	2170076	2234104	2298132	2623400	2426187	2330335	2155537	2426774	2393939	2379261	2829438	2915654	2807939	2831740	3040783	3485171	3929558	3194204	3209224	3314061	3496320	3528179	3735987	3802176	3378343	3341718	3252898	3236938	3266826	3342122	3467961	3148163	3090040	3807175	2916260	3173634	3082504	2952431	3036773	3206042	3285904
DNK	108634	110054	111474	112894	114314	115733	118578	121423	124268	127114	73961	71778	85512	116346	134478	157632	169492	124324	88770	78453	80837	83828	84518	82084	138994	135712	141926	152607	162238	144232	113633	96114	111598	96501	122543	148578	156719	162481	150663	112249	153614	169794	168936	180643	188409	206652	222473
ESP	865587	877262	886738	896847	906555	916659	926376	936241	945644	954448	962469	969903	976255	981622	985816	989809	992988	995742	998152	999975	988170	886983	982044	743901	909682	834369	910928	1016383	1192530	1406246	1381256	1425573	1331877	1382109	1517286	1528877	1634608	1614835	1161176	952772	982015	808051	699589	722689	855308	1034232	1147009
EST	12886	13047	13208	13344	13464	13577	13678	13772	13880	13962	14036	14132	14235	14337	14432	14525	14626	14742	14855	14927	14974	14947	14824	14409	14081	13806	4528	9448	8400	6864	10240	12822	14701	15824	16514	19643	25372	30916	24590	9948	10299	17071	19426	19695	21135	21064	23078
FIN	91772	74997	100914	118078	96163	116995	92240	90058	80699	99546	103140	104946	127976	119444	126996	138286	143183	151432	173519	176767	139041	92485	68547	55836	67201	79890	95830	104507	125751	136324	134603	109428	117034	147405	142642	148161	145700	125608	139669	90574	111968	126123	111251	103450	106236	108812	119000
FRA	1296240	1333454	1370668	1407882	1445096	1482310	1605830	1729350	1852870	1976391	1873202	1834646	2056490	2017617	1757673	1766328	1911521	2105180	2217149	2274307	2309130	2031274	2105700	1721222	1972919	1930504	2132091	1713030	1943553	2148423	2133884	2254732	2145071	2009246	2013709	2067789	2000549	2064543	2050283	2269011	2210186	2160928	1857013	1756952	1765855	1886229	1984471
GBR	1116196	1132398	1148600	1164802	1181004	1197206	1339014	1480822	1622630	1764437	1566459	1539586	1676982	1938169	1893313	1983096	2024992	2166201	2382480	2480048	2008934	1592326	1593600	1778426	1910933	1945366	2025450	2170725	2247403	2197615	2221670	2458769	2563631	2579050	2567269	2439717	2344864	2404007	2131795	1994999	2030846	1941253	2044609	2264737	2476435	2633503	2692786
GRC	94012	94275	94830	95508	95697	96213	97507	99246	100083	101847	102617	103865	104476	105154	105699	78534	65166	50501	57666	85645	115396	167655	199004	147789	112567	128137	136856	162030	180046	261573	288502	279521	267440	256489	288483	268984	267480	279723	266887	220192	140722	97539	58299	58659	70810	75497	78790
HRV	44219	44397	44601	44785	44994	45197	45425	45676	45899	46108	46174	46208	46410	46665	46892	47107	47317	47509	47684	47820	47926	48023	46152	45749	46647	46785	46004	45521	45559	45465	45167	43135	43236	43235	43238	43290	43306	43317	88265	44918	38587	41561	31360	27802	33962	35715	44106
HUN	163952	164454	164893	165438	165960	166920	167923	168767	169491	169936	170105	170158	170128	169957	169617	169278	169002	168702	168435	168185	164790	164763	164771	164634	164395	164184	163938	163621	163279	129204	134246	146870	171307	206202	212076	202303	182099	171793	153346	60376	43496	45106	53057	56157	67746	77179	96594
IRL	52947	51803	62603	74789	61022	53066	69514	82310	105582	95910	91728	104645	73330	61094	55893	59592	58760	54341	61888	78383	83420	68533	67861	60792	77773	82730	109333	125818	138538	170322	225269	160908	150485	142992	149635	166270	173273	180754	146470	54432	84907	86932	76256	71348	92361	121110	141931
ISL	8029	8060	8159	8299	8410	8527	8628	8698	8757	8835	8930	9024	9136	9268	9382	9468	9531	9607	9741	9913	9986	10068	10220	10325	10430	6458	8042	10146	13593	15377	13569	7245	6943	9885	11968	18060	17129	15942	9033	2113	3106	5038	7930	7274	9520	14008	18473
ITA	1363594	1434529	1470394	1449100	1280710	1050947	1187621	1219172	1194424	1397039	1530488	1808476	1851174	1451512	1572402	1653217	1769191	1929568	2119193	2296784	2283362	2220321	2389395	1695264	1683652	1737108	1723117	2393607	2363995	2322430	2411990	2418226	2302870	2254317	2272807	2244108	2335462	2494115	2161359	2159924	1962042	1749469	1403263	1304842	1360777	1575954	1826131
LIE	1150	1173	1201	1232	1272	1305	1316	1328	1358	1392	1418	1386	1436	1450	1457	1466	1488	1506	1523	1549	1564	1595	1615	1641	1666	1683	1699	1711	1721	1759	1937	2065	2074	1770	1790	1840	1890	1990	2005	1620	1782	2029	2108	1920	1800	2049	1984
LTU	12298	12462	12609	12735	12852	12967	13071	13180	13279	13373	13423	13494	13579	13685	13800	13914	14039	14185	14334	14490	14565	14597	14614	14566	14476	14365	14255	14148	14046	13945	13849	13750	13622	7543	9493	10467	14234	21606	22217	7515	7970	13234	12165	12163	14461	17071	20284
LUX	11633	13794	14988	15948	16581	17356	19036	20715	22395	22796	22440	23008	25796	26482	28597	29235	32960	32660	33847	34382	38648	44055	37334	30723	29054	28029	30001	31418	35928	40476	41896	42833	43403	43620	48234	48517	50837	51332	52359	47264	49726	49881	50398	46624	49793	46473	50561
LVA	11870	11944	12044	12138	12247	12354	12439	12504	12581	12634	12662	12692	12740	12809	12891	12971	13060	13183	13330	13454	13466	13416	13339	13050	12824	12621	12464	4491	6826	5618	5959	6090	6489	6634	9161	15949	26148	32914	19836	5326	6507	11412	11149	11234	13173	14291	16768
MLT	4078	4082	4079	4076	4073	4070	4133	4112	4165	4198	4250	4287	4313	4474	4438	4476	4596	4629	4660	4705	4751	4879	4931	4981	5031	5075	5101	5142	5179	5209	5241	5277	5320	5356	5398	5675	5862	5334	4424	5404	4572	6362	5884	5749	6451	7132	7306
NLD	432231	402708	432083	429931	404312	480000	508451	551102	581458	575059	451587	390990	406991	459129	461391	495682	560510	555743	482616	496115	502704	490755	491970	391934	433913	446388	473474	478318	543110	611776	597623	530287	510744	488977	483885	465196	483999	504300	499980	387699	482531	555812	502454	417036	387553	448931	382516
NOR	78958	79471	80073	80696	81202	81703	82103	82473	82800	83105	83366	83641	83942	84258	84500	84735	85007	85341	85806	86264	61901	54254	59364	60822	85067	90502	124994	127737	117977	101278	97376	91916	88721	89921	115645	109907	109164	129195	110617	98675	127754	138345	137967	142151	144202	150686	154603
POL	245158	245063	246947	249148	251473	253976	256520	259095	261514	263245	265740	268152	270609	273133	275732	278121	280200	281936	283381	284284	285438	286524	287470	288287	288937	289506	289722	289947	290102	290154	287125	287055	286967	286789	286580	207007	224728	277427	319190	276220	315855	277427	272719	289913	327709	354975	416123
PRT	204834	204025	203106	203397	203232	209109	219204	221465	223908	226297	228760	231245	232766	234090	234937	235897	236227	236327	236100	235836	210924	228554	276972	242671	232916	201471	217910	213636	248398	272883	257836	255210	226092	189792	197645	206488	194702	201816	213389	161013	223464	153404	95309	105921	142826	178503	207330
ROU	146774	148389	149852	151252	152443	154076	156293	157837	159273	160685	161300	162387	163425	164175	164660	165342	166007	166856	167648	168433	169161	169022	166236	166007	165784	165525	165115	164573	164167	163893	70236	86785	88840	115761	149290	179531	200136	312585	285558	116030	95228	81853	66423	57700	70175	81175	95181
SVK	53655	53695	54110	54621	55170	55761	56341	56953	57547	58127	58703	59093	59561	60016	60433	60847	61254	61605	61940	62262	62539	62812	62636	62852	63116	63350	63487	63619	63722	63789	63852	63617	63619	57784	57630	59361	65698	60031	56608	74830	64744	68861	69512	65466	71693	78180	88504
SVN	53929	54362	54773	55235	55681	55827	56777	57501	58166	58768	59425	59943	59752	60182	60505	60799	61101	62326	62596	62666	62668	62780	62748	62596	62449	62451	62476	62373	67228	77331	55258	52532	51121	60347	63114	61108	60566	68630	71743	57916	61142	60193	50091	52268	54699	60976	65446
SWE	188625	190436	191242	191565	191902	192680	193433	194086	194812	195220	195664	196015	196134	196239	196312	196596	196961	197512	198280	199335	229941	188308	154173	124434	156375	169756	183820	225263	253430	295249	290529	246581	254589	261206	264246	274301	282766	306799	253982	213408	289684	304984	279899	269558	303948	345108	372318

## Sheet: stock_all_sources
src	cty	1	2	3	4	5	6	7	8	9	10	11	12	13	14	15	16	17	18	19	20	21	22	23	24	25	26	27	28	29	30	31	32	33	34	35	36	37	38	39	40	41	42	43	44	45	46	47	48
ACEA	AUT	287076	278508	277432	293644	314880	330520	300180	296498	275870	269037	269037	269037	269037	269037	269037	269037	269037	14653	0	0	0	0	0	0	0	0	0	0	0	0	0	0	0	0	0	0	0	0	0	0	0	0	0	0	0	0	0	0
	BEL	497435	442088	423854	409814	376505	418850	384157	323742	330286	299342	299342	299342	299342	299342	299342	266981	0	0	0	0	0	0	0	0	0	0	0	0	0	0	0	0	0	0	0	0	0	0	0	0	0	0	0	0	0	0	0	0
	HRV	39333	31641	33446	32715	38422	55185	49439	44681	96752	95074	95074	95074	95074	95074	95074	95074	95074	95074	95074	95074	72832	0	0	0	0	0	0	0	0	0	0	0	0	0	0	0	0	0	0	0	0	0	0	0	0	0	0	0
	CZE	215696	168405	162972	154258	181037	188832	192017	198475	214391	222042	222042	222042	222042	222042	222042	222042	222042	222042	222042	222042	222042	222042	222042	222042	222042	139905	0	0	0	0	0	0	0	0	0	0	0	0	0	0	0	0	0	0	0	0	0	0
	DNK	209996	190433	176606	171442	164615	157536	140592	99889	131616	138377	138377	138377	138377	138377	138377	138377	66114	0	0	0	0	0	0	0	0	0	0	0	0	0	0	0	0	0	0	0	0	0	0	0	0	0	0	0	0	0	0	0
	EST	20881	19466	20464	20667	22481	21426	15414	14621	33542	42028	42028	42028	42028	42028	42028	42028	42028	42028	42028	42028	42028	9853	0	0	0	0	0	0	0	0	0	0	0	0	0	0	0	0	0	0	0	0	0	0	0	0	0	0
	FIN	115917	107480	105480	104288	114706	132251	117614	98131	148219	137054	137054	137054	137054	137054	137054	137054	137054	137054	137054	137054	77752	0	0	0	0	0	0	0	0	0	0	0	0	0	0	0	0	0	0	0	0	0	0	0	0	0	0	0
	FRA	2127578	2011839	1876215	1843174	1929938	2165155	2156645	2184352	1938086	1890971	1890971	1890971	1890971	1890971	1890971	1890971	530174	0	0	0	0	0	0	0	0	0	0	0	0	0	0	0	0	0	0	0	0	0	0	0	0	0	0	0	0	0	0	0
	DEU	3060105	2977767	2877502	2625873	2716670	2779378	2486054	3248482	2451394	2332351	2332351	2332351	2332351	2332351	2332351	2332351	2332351	1921527	0	0	0	0	0	0	0	0	0	0	0	0	0	0	0	0	0	0	0	0	0	0	0	0	0	0	0	0	0	0
	GRC	78415	75777	70553	58111	85679	115839	151124	220762	263035	273488	273488	273488	273488	273488	273488	273488	273488	273488	273488	273488	273488	273488	273488	177897	0	0	0	0	0	0	0	0	0	0	0	0	0	0	0	0	0	0	0	0	0	0	0	0
	HUN	69883	69756	64280	61617	67597	71697	63728	61450	159684	191728	191728	191728	191728	191728	191728	191728	191728	191728	191728	191728	191728	191728	126339	0	0	0	0	0	0	0	0	0	0	0	0	0	0	0	0	0	0	0	0	0	0	0	0	0
	IRL	145595	131166	117057	103709	114406	127289	128737	92974	183036	167314	167314	167314	167314	167314	46438	0	0	0	0	0	0	0	0	0	0	0	0	0	0	0	0	0	0	0	0	0	0	0	0	0	0	0	0	0	0	0	0	0
	ITA	1907632	1651484	1400208	1308212	1366359	1692628	1899452	2076286	2011757	2313735	2313735	2313735	2313735	2313735	2313735	2313735	2313735	2313735	1738505	0	0	0	0	0	0	0	0	0	0	0	0	0	0	0	0	0	0	0	0	0	0	0	0	0	0	0	0	0
	LVA	12651	11195	11265	11395	13799	14983	11557	12024	29134	44498	44498	44498	44498	44498	44498	44498	44498	44498	44498	44498	44498	1112	0	0	0	0	0	0	0	0	0	0	0	0	0	0	0	0	0	0	0	0	0	0	0	0	0	0
	LTU	16041	13942	12792	13542	17022	20772	19673	23957	46838	61329	61329	61329	61329	61329	61329	61329	61329	61329	61329	61329	61329	61329	61329	61329	61329	24303	0	0	0	0	0	0	0	0	0	0	0	0	0	0	0	0	0	0	0	0	0	0
	LUX	47558	42621	42257	34095	31471	28086	25710	21893	19545	16626	16626	16626	16626	16626	4494	0	0	0	0	0	0	0	0	0	0	0	0	0	0	0	0	0	0	0	0	0	0	0	0	0	0	0	0	0	0	0	0	0
	NLD	383702	480262	422298	449569	518499	559874	486136	382310	449880	444549	444549	444549	444549	444549	444549	444549	444549	444549	305847	0	0	0	0	0	0	0	0	0	0	0	0	0	0	0	0	0	0	0	0	0	0	0	0	0	0	0	0	0
	POL	401288	354282	319372	321697	349021	401721	407568	461330	649943	718134	718134	718134	718134	718134	718134	718134	718134	718134	718134	718134	718134	718134	718134	718134	718134	718134	718134	718134	718134	718134	718134	718134	718134	718134	55816	0	0	0	0	0	0	0	0	0	0	0	0	0
	PRT	192358	176379	144526	117995	118400	177144	240195	177531	232366	213493	213493	213493	213493	213493	213493	213493	213493	213493	213493	213493	213493	213493	213493	34204	0	0	0	0	0	0	0	0	0	0	0	0	0	0	0	0	0	0	0	0	0	0	0	0
	ROU	60127	55821	58750	79497	69586	94426	144294	145381	196013	304996	304996	304996	304996	304996	304996	304996	304996	304996	304996	304996	304996	304996	304996	296739	0	0	0	0	0	0	0	0	0	0	0	0	0	0	0	0	0	0	0	0	0	0	0	0
	SVK	88069	75383	69725	69302	78659	87043	85084	102086	107489	108334	108334	108334	108334	108334	108334	108334	108334	108334	108334	108334	108334	62124	0	0	0	0	0	0	0	0	0	0	0	0	0	0	0	0	0	0	0	0	0	0	0	0	0	0
	SVN	73178	62848	54582	52168	52779	60112	63726	67393	80351	77545	77545	77545	77545	77545	77545	77545	33266	0	0	0	0	0	0	0	0	0	0	0	0	0	0	0	0	0	0	0	0	0	0	0	0	0	0	0	0	0	0	0
	ESP	1180376	1016770	806529	650155	606896	706483	898557	900430	1019190	1428558	1428558	1428558	1428558	1428558	1428558	1428558	1428558	1428558	1428558	805281	0	0	0	0	0	0	0	0	0	0	0	0	0	0	0	0	0	0	0	0	0	0	0	0	0	0	0	0
	SWE	278376	327507	291936	246590	249249	287699	274915	181190	224115	271173	271173	271173	271173	271173	271173	271173	271173	237099	0	0	0	0	0	0	0	0	0	0	0	0	0	0	0	0	0	0	0	0	0	0	0	0	0	0	0	0	0	0
	GBR	2679763	2616513	2443580	2209963	1963985	1842529	1917222	1877340	1962957	2211394	2211394	2211394	2211394	2211394	2211394	1596170	0	0	0	0	0	0	0	0	0	0	0	0	0	0	0	0	0	0	0	0	0	0	0	0	0	0	0	0	0	0	0	0
	NOR	154323	157544	152299	151850	155305	158220	145938	114609	128487	151393	151393	151393	151393	151393	151393	151393	151393	109466	0	0	0	0	0	0	0	0	0	0	0	0	0	0	0	0	0	0	0	0	0	0	0	0	0	0	0	0	0	0
	CHE	220747	318017	308438	312580	332369	328989	294409	257934	269193	254546	254546	254546	254546	254546	254546	254546	147496	0	0	0	0	0	0	0	0	0	0	0	0	0	0	0	0	0	0	0	0	0	0	0	0	0	0	0	0	0	0	0
UNECE	AUT	421508	421508	313014	313014	313014	280006	280006	280006	280006	280006	137894	137894	137894	137894	137894	137894	137894	137894	137894	137894	137894	122635	0	0	0	0	0	0	0	0	0	0	0	0	0	0	0	0	0	0	0	0	0	0	0	0	0	0
	BEL	606614	606614	417303	417303	417303	334981	334981	334981	334981	334981	124775	124775	124775	124775	124775	124775	124775	124775	124775	124775	124775	124775	74719	0	0	0	0	0	0	0	0	0	0	0	0	0	0	0	0	0	0	0	0	0	0	0	0	0
	HRV	48396	48396	42700	42700	42700	76625	76625	76625	76625	76625	78432	78432	78432	78432	78432	78432	78432	78432	78432	78432	78432	78432	3703	0	0	0	0	0	0	0	0	0	0	0	0	0	0	0	0	0	0	0	0	0	0	0	0	0
	CYP	10398	10398	12244	12244	12244	27703	27703	27703	27703	27703	24929	24929	24929	24929	24929	24929	24929	24929	24929	24929	24929	24929	13093	0	0	0	0	0	0	0	0	0	0	0	0	0	0	0	0	0	0	0	0	0	0	0	0	0
	CZE	279597	279597	166520	166520	166520	206506	206506	206506	206506	206506	206506	206506	206506	206506	206506	206506	206506	206506	206506	206506	206506	206506	206506	206506	206506	118934	0	0	0	0	0	0	0	0	0	0	0	0	0	0	0	0	0	0	0	0	0	0
	DNK	287844	287844	163627	163627	163627	127061	127061	127061	127061	127061	66053	66053	66053	66053	66053	66053	66053	66053	66053	66053	66053	37081	0	0	0	0	0	0	0	0	0	0	0	0	0	0	0	0	0	0	0	0	0	0	0	0	0	0
	EST	20173	20173	21204	21204	21204	25406	25406	25406	25406	25406	27804	27804	27804	27804	27804	27804	27804	27804	27804	27804	27804	27804	27804	27804	27804	27804	27299	0	0	0	0	0	0	0	0	0	0	0	0	0	0	0	0	0	0	0	0	0
	FIN	113958	113958	111312	111312	111312	132131	132131	132131	132131	132131	135244	135244	135244	135244	135244	135244	135244	135244	135244	135244	135244	135244	135244	135244	135244	71505	0	0	0	0	0	0	0	0	0	0	0	0	0	0	0	0	0	0	0	0	0	0
	FRA	2029000	2029000	1928666	1928666	1928666	2298000	2298000	2298000	2298000	2298000	2298000	2298000	2298000	2298000	1550002	0	0	0	0	0	0	0	0	0	0	0	0	0	0	0	0	0	0	0	0	0	0	0	0	0	0	0	0	0	0	0	0	0
	DEU	3018936	3018936	2740015	2740015	2740015	2659531	2659531	2659531	2659531	2659531	1548351	1548351	1548351	1548351	1548351	1548351	1548351	1548351	1548351	1548351	1548351	1216127	0	0	0	0	0	0	0	0	0	0	0	0	0	0	0	0	0	0	0	0	0	0	0	0	0	0
	HUN	102003	102003	67011	67011	67011	137230	137230	137230	137230	137230	179381	179381	179381	179381	179381	179381	179381	179381	179381	179381	179381	179381	69445	0	0	0	0	0	0	0	0	0	0	0	0	0	0	0	0	0	0	0	0	0	0	0	0	0
	IRL	258410	258410	114546	114546	114546	140200	140200	140200	140200	140200	140200	140200	140200	120662	0	0	0	0	0	0	0	0	0	0	0	0	0	0	0	0	0	0	0	0	0	0	0	0	0	0	0	0	0	0	0	0	0	0
	ITA	1779558	1779558	1922469	1922469	1922469	1660246	1660246	1660246	1660246	1660246	1660246	1660246	1660246	1660246	1660246	1660246	1660246	1660246	1660246	1660246	1660246	1660246	325433	0	0	0	0	0	0	0	0	0	0	0	0	0	0	0	0	0	0	0	0	0	0	0	0	0
	LVA	11923	11923	12153	12153	12153	22445	22445	22445	22445	22445	35777	35777	35777	35777	35777	35777	35777	35777	35777	35777	35777	35777	35777	26546	0	0	0	0	0	0	0	0	0	0	0	0	0	0	0	0	0	0	0	0	0	0	0	0
	LIE	2033	2033	2265	2265	2265	1815	1815	1815	1815	1815	763	763	763	763	763	763	763	763	763	763	763	763	149	0	0	0	0	0	0	0	0	0	0	0	0	0	0	0	0	0	0	0	0	0	0	0	0	0
	LTU	15223	15223	14591	14591	14591	35218	35218	35218	35218	35218	80107	80107	80107	80107	80107	80107	80107	80107	80107	80107	80107	80107	80107	7037	0	0	0	0	0	0	0	0	0	0	0	0	0	0	0	0	0	0	0	0	0	0	0	0
	LUX	45153	45153	35966	35966	35966	22361	22361	22361	22361	22361	22361	22361	22361	13843	0	0	0	0	0	0	0	0	0	0	0	0	0	0	0	0	0	0	0	0	0	0	0	0	0	0	0	0	0	0	0	0	0	0
	MLT	6367	6367	7341	7341	7341	13289	13289	13289	13289	13289	11732	11732	11732	11732	11732	11732	11732	11732	11732	11732	11732	11732	11732	11732	11732	5739	0	0	0	0	0	0	0	0	0	0	0	0	0	0	0	0	0	0	0	0	0	0
	NLD	622284	622284	490987	490987	490987	434677	434677	434677	434677	434677	289133	289133	289133	289133	289133	289133	289133	289133	289133	289133	289133	151597	0	0	0	0	0	0	0	0	0	0	0	0	0	0	0	0	0	0	0	0	0	0	0	0	0	0
	NOR	159226	159226	156304	156304	156304	141266	141266	141266	141266	141266	97796	97796	97796	97796	97796	97796	97796	97796	97796	97796	97796	93460	0	0	0	0	0	0	0	0	0	0	0	0	0	0	0	0	0	0	0	0	0	0	0	0	0	0
	POL	514221	514221	352914	352914	352914	745818	745818	745818	745818	745818	855847	855847	855847	855847	855847	855847	855847	855847	855847	855847	855847	855847	855847	855847	855847	855847	855847	855847	453868	0	0	0	0	0	0	0	0	0	0	0	0	0	0	0	0	0	0	0
	PRT	193301	193301	130412	130412	130412	200840	200840	200840	200840	200840	226739	226739	226739	226739	226739	226739	226739	226739	226739	226739	226739	226739	226739	120584	0	0	0	0	0	0	0	0	0	0	0	0	0	0	0	0	0	0	0	0	0	0	0	0
	SVN	41960	41960	43636	43636	43636	67075	67075	67075	67075	67075	49743	49743	49743	49743	49743	49743	49743	49743	49743	49743	48890	0	0	0	0	0	0	0	0	0	0	0	0	0	0	0	0	0	0	0	0	0	0	0	0	0	0	0
	ESP	1050033	1050033	671824	671824	671824	968359	968359	968359	968359	968359	1036493	1036493	1036493	1036493	1036493	1036493	1036493	1036493	1036493	1036493	1036493	1036493	1036493	445088	0	0	0	0	0	0	0	0	0	0	0	0	0	0	0	0	0	0	0	0	0	0	0	0
	SWE	448844	448844	261121	261121	261121	239098	239098	239098	239098	239098	157783	157783	157783	157783	157783	157783	157783	157783	157783	157783	157783	155108	0	0	0	0	0	0	0	0	0	0	0	0	0	0	0	0	0	0	0	0	0	0	0	0	0	0
	CHE	308200	308200	316133	316133	316133	272200	272200	272200	272200	272200	137500	137500	137500	137500	137500	137500	137500	137500	137500	137500	137500	85701	0	0	0	0	0	0	0	0	0	0	0	0	0	0	0	0	0	0	0	0	0	0	0	0	0	0
	GBR	2499802	2499802	2061707	2061707	2061707	1820010	1820010	1820010	1820010	1820010	999342	999342	999342	999342	999342	999342	999342	999342	999342	999342	572245	0	0	0	0	0	0	0	0	0	0	0	0	0	0	0	0	0	0	0	0	0	0	0	0	0	0	0
NatStat	AUT	287076	278508	277432	293644	314880	330520	300180	296498	275870	269037	258446	243134	224973	197040	161305	143628	128552	106306	74417	53197	46395	33125	24144	20131	20131	20131	20131	20131	20131	20131	20131	20131	20131	1940	0	0	0	0	0	0	0	0	0	0	0	0	0	0
	BEL	502358	490679	474492	415095	367430	339404	321738	366097	329534	271674	267963	238573	216639	169965	149908	114970	97096	76033	68491	51653	36429	23943	18065	12379	10744	8957	13047	13285	12796	10163	9331	8537	9032	7174	6353	6435	6004	5342	5811	6789	6667	6320	6005	5448	6282	7569	7445	6363
	HRV	41523	41523	41523	41523	41523	51578	51578	51578	51578	51578	51578	51578	51578	51578	51578	51578	51578	51578	51578	51578	51578	51578	51578	51578	51578	51578	51578	51578	51578	51578	31054	0	0	0	0	0	0	0	0	0	0	0	0	0	0	0	0	0
	CZE	178509	152928	171049	185723	193211	199718	210256	213625	212801	230982	237532	266990	258357	262983	294855	309559	278778	268103	197274	127451	67344	62729	56814	42682	55191	46483	39092	36772	36882	32233	22366	17023	12913	16454	22336	25686	24561	22912	20715	23140	22475	17270	17519	16354	11942	13168	12059	8648
	DNK	197763	178484	172815	160875	155974	142053	102061	135876	144092	134100	124029	100380	76010	84870	65900	70408	74499	68619	47130	34392	22422	18121	8679	7552	5805	5805	5805	5805	5805	5805	5805	5805	5805	5805	5669	0	0	0	0	0	0	0	0	0	0	0	0	0
	EST	20881	19466	20464	20667	22481	21426	15414	14621	33542	42028	35589	30949	29938	28634	27047	25423	25922	25846	25090	23608	21137	19657	18419	17184	18805	15715	11405	10095	9609	8451	7540	6340	5247	4846	3055	2087	1769	1493	1190	1129	1097	1108	1060	936	679	363	297	264
	FIN	90865	92304	94025	88922	88262	87119	93780	107647	95619	79902	120164	111979	124225	121802	115618	115864	91084	82218	92797	89156	76740	59965	50970	42404	34304	27773	32221	37007	45616	47841	40222	29754	22958	17331	12417	9416	7173	4515	3998	3897	2989	3223	2972	3401	3415	4604	4585	3602
	DEU	3060105	2977767	2877502	2625873	2716670	2779378	2486054	3248482	2451394	2332351	2475808	2168530	1938451	1766314	1574958	1403126	1267785	1222025	966073	700447	549521	386846	263590	199474	201598	187845	138274	100609	75104	60037	47243	36282	34312	34838	28465	25273	23328	23328	23328	23328	23328	23328	23328	23328	23328	23328	23328	23328
	GRC	100751	86225	78162	76053	72729	64147	67133	110469	145981	220161	279829	316276	302390	295902	307442	262117	260446	262760	264814	224994	142053	120443	99573	81829	67818	83933	105463	86050	63188	45007	32030	30552	38311	44137	32926	28291	34046	21272	17521	40204	53299	50074	34335	8904	1	3	2	1
	HUN	78912	84609	70185	67469	66430	71787	74722	66666	65339	160004	191912	210276	227706	248448	240334	208411	182358	171849	159355	126732	92987	88046	59553	63994	48143	32693	23343	29895	20132	11967	10941	9830	9100	7169	5175	4266	3402	3165	2604	1895	1474	958	941	1136	877	913	1103	923
	IRL	122506	158416	139063	112812	106835	118347	113290	81437	163574	177505	159329	137338	107983	85658	72200	56054	59828	59828	6264	0	0	0	0	0	0	0	0	0	0	0	0	0	0	0	0	0	0	0	0	0	0	0	0	0	0	0	0	0
	ITA	1907632	1651484	1400208	1308212	1366359	1692628	1899452	2076286	2011757	2313735	2099905	1924430	1856718	1710626	1571061	1481759	1322507	1036951	896040	785636	785636	785636	785636	785636	785636	785636	785636	63300	0	0	0	0	0	0	0	0	0	0	0	0	0	0	0	0	0	0	0	0
	LVA	12651	11195	11265	11396	13799	14985	11560	12026	29144	44512	42588	38754	38174	36380	35891	33324	36449	37779	32583	25852	25299	20478	18883	14014	13987	10569	7134	5700	4970	3553	2348	1782	1268	742	448	280	249	247	175	218	198	217	172	148	107	58	58	49
	LTU	35474	28583	24498	26112	27792	31548	26550	31515	62327	78035	77564	81159	85345	83616	82823	79425	79076	78906	65178	48617	39402	29392	24030	16817	17219	12469	7931	5273	3719	2505	1428	862	631	522	427	377	302	277	191	171	125	104	67	69	54	42	30	23
	LUX	49517	54967	46951	41110	31853	27357	24227	21248	17342	13995	11624	9750	7755	6617	5023	4010	3137	2641	2056	1616	1129	1017	726	583	528	472	499	462	348	258	218	193	150	149	129	115	87	73	91	84	71	63	55	66	68	58	45	50
	MLT	12742	7343	7343	7343	13290	13290	13290	13290	13290	11732	11732	11732	11732	11732	11732	11732	11732	11732	11732	5051	5051	5051	5051	5051	5051	5051	5051	5051	5051	777	777	777	777	777	777	777	777	777	777	439	439	439	439	439	439	439	439	439
	NLD	366968	467942	409659	433213	497091	542658	475380	374528	439109	433435	450933	413502	405359	382492	364045	327100	329452	278129	184938	122663	83659	54861	37099	24837	23253	19024	14349	10512	8815	10882	18581	12914	11117	11326	8870	7038	7081	9402	9040	8186	7098	8148	9529	12758	12413	9590	8505	7519
	POL	317788	360533	331258	304262	349662	404424	404106	439451	637683	730795	730776	785331	907060	917211	887054	889810	1025550	1168536	1003091	927531	927531	927531	927531	927531	927531	927531	927531	927531	709860	0	0	0	0	0	0	0	0	0	0	0	0	0	0	0	0	0	0	0
	PRT	208275	178327	146609	121619	123008	180662	226761	168424	223226	205127	196331	210125	209738	202312	236691	259389	278113	268075	229727	176896	150537	117328	114842	94151	83769	54096	41593	32346	27598	16543	12220	8203	4852	3887	3378	2475	1649	1486	1311	1062	2075	2403	3258	3029	2952	2526	2014	1791
	ROU	87204	87204	81555	81555	81555	234504	234504	234504	234504	234504	234504	234504	234504	234504	234504	234504	234504	234504	234504	234504	234504	234504	234504	234504	234504	234504	128766	0	0	0	0	0	0	0	0	0	0	0	0	0	0	0	0	0	0	0	0	0
	SVK	80006	80006	129172	129172	129172	107536	107536	107536	107536	107536	107536	107536	107536	107536	107536	107536	107536	107536	107536	68742	0	0	0	0	0	0	0	0	0	0	0	0	0	0	0	0	0	0	0	0	0	0	0	0	0	0	0	0
	ESP	1180393	1016818	806548	650178	606914	706503	898594	900454	1019231	1428651	1458373	1446748	1363392	1168154	1024718	1035310	911081	828070	596658	423756	307278	227981	224229	161510	179798	140723	136602	142566	125124	104093	75201	62481	57704	64201	66017	66272	76926	83838	88500	88899	85426	82624	88301	104572	95952	87123	80747	75634
	SWE	278365	327507	291936	246590	249249	287699	274915	181190	224115	271173	244319	233756	212690	199428	179330	152200	175967	189619	189619	189619	168758	0	0	0	0	0	0	0	0	0	0	0	0	0	0	0	0	0	0	0	0	0	0	0	0	0	0	0
	GBR	2567115	2519955	2357538	2081705	1878518	1756825	1819610	1769822	1822429	2028308	1876367	1787969	1676780	1463203	1194626	828003	513282	332209	207721	135118	82270	55980	37449	26816	19865	19113	19703	17203	11752	8633	6856	5922	4592	4537	3293	3272	3965	4307	4093	3345	2984	4629	6840	11451	13869	10200	9432	9432
	ISL	20186	24845	22078	16092	11246	8619	9211	5810	3548	2234	9270	16235	17316	17761	11652	8520	5258	4458	5933	5092	3522	2180	1302	885	664	616	681	773	516	368	442	498	315	203	156	139	135	131	122	112	116	112	58	49	104	84	76	63
	LIE	1652	2108	1981	1971	2161	2201	1911	1598	1756	1758	1649	1471	1337	1109	1028	930	798	598	423	238	202	150	83	75	55	52	35	39	24	32	14	13	13	9	23	13	21	16	17	13	12	12	16	17	19	25	13	24
	NOR	154323	157544	152299	151850	155305	158220	145938	114609	128487	151393	133701	133600	135396	103415	90395	90082	79524	70427	58460	49540	33465	22940	16127	11297	9716	8319	6761	4287	3930	5137	6884	6186	3999	4206	3570	2873	2688	3297	3207	3570	2861	2697	2849	3694	3260	3060	3379	4679
	CHE	255220	317587	302894	307055	322380	328209	296585	256123	256949	255127	224471	203156	182475	162236	150958	138833	117852	97346	67509	45938	34201	25474	18607	13819	12051	11247	9233	7342	5213	4515	3783	2664	2241	2345	2744	2054	1808	2124	2016	1561	1419	1486	2013	3004	3309	3115	2888	2751
[truncated: 73 more columns]

## Sheet: stock_best_sources
	1	2	3	4	5	6	7	8	9	10	11	12	13	14	15	16	17	18	19	20	21	22	23	24	25	26	27	28	29	30	31	32	33	34	35	36	37	38	39	40	41	42	43	44	45	46	47	48	49
AUT	287076	278508	277432	293644	314880	330520	300180	296498	275870	269037	258446	243134	224973	197040	161305	143628	128552	106306	74417	53197	46395	33125	24144	20131	20131	20131	20131	20131	20131	20131	20131	20131	20131	1940	0	0	0	0	0	0	0	0	0	0	0	0	0	0	0
BEL	502358	490679	474492	415095	367430	339404	321738	366097	329534	271674	267963	238573	216639	169965	149908	114970	97096	76033	68491	51653	36429	23943	18065	12379	10744	8957	13047	13285	12796	10163	9331	8537	9032	7174	6353	6435	6004	5342	5811	6789	6667	6320	6005	5448	6282	7569	7445	6363	6088
HRV	41523	41523	41523	41523	41523	51578	51578	51578	51578	51578	51578	51578	51578	51578	51578	51578	51578	51578	51578	51578	51578	51578	51578	51578	51578	51578	51578	51578	51578	51578	31054	0	0	0	0	0	0	0	0	0	0	0	0	0	0	0	0	0	0
CYP	10398	10398	12244	12244	12244	27703	27703	27703	27703	27703	24929	24929	24929	24929	24929	24929	24929	24929	24929	24929	24929	24929	13093	0	0	0	0	0	0	0	0	0	0	0	0	0	0	0	0	0	0	0	0	0	0	0	0	0	0
CZE	178509	152928	171049	185723	193211	199718	210256	213625	212801	230982	237532	266990	258357	262983	294855	309559	278778	268103	197274	127451	67344	62729	56814	42682	55191	46483	39092	36772	36882	32233	22366	17023	12913	16454	22336	25686	24561	22912	20715	23140	22475	17270	17519	16354	11942	13168	12059	8648	7606
DNK	197763	178484	172815	160875	155974	142053	102061	135876	144092	134100	124029	100380	76010	84870	65900	70408	74499	68619	47130	34392	22422	18121	8679	7552	5805	5805	5805	5805	5805	5805	5805	5805	5805	5805	5669	0	0	0	0	0	0	0	0	0	0	0	0	0	0
EST	20881	19466	20464	20667	22481	21426	15414	14621	33542	42028	35589	30949	29938	28634	27047	25423	25922	25846	25090	23608	21137	19657	18419	17184	18805	15715	11405	10095	9609	8451	7540	6340	5247	4846	3055	2087	1769	1493	1190	1129	1097	1108	1060	936	679	363	297	264	261
FIN	90865	92304	94025	88922	88262	87119	93780	107647	95619	79902	120164	111979	124225	121802	115618	115864	91084	82218	92797	89156	76740	59965	50970	42404	34304	27773	32221	37007	45616	47841	40222	29754	22958	17331	12417	9416	7173	4515	3998	3897	2989	3223	2972	3401	3415	4604	4585	3602	4139
FRA	2029000	2029000	1928666	1928666	1928666	2298000	2298000	2298000	2298000	2298000	2298000	2298000	2298000	2298000	1550002	0	0	0	0	0	0	0	0	0	0	0	0	0	0	0	0	0	0	0	0	0	0	0	0	0	0	0	0	0	0	0	0	0	0
DEU	3060105	2977767	2877502	2625873	2716670	2779378	2486054	3248482	2451394	2332351	2475808	2168530	1938451	1766314	1574958	1403126	1267785	1222025	966073	700447	549521	386846	263590	199474	201598	187845	138274	100609	75104	60037	47243	36282	34312	34838	28465	25273	23328	23328	23328	23328	23328	23328	23328	23328	23328	23328	23328	23328	23328
GRC	100751	86225	78162	76053	72729	64147	67133	110469	145981	220161	279829	316276	302390	295902	307442	262117	260446	262760	264814	224994	142053	120443	99573	81829	67818	83933	105463	86050	63188	45007	32030	30552	38311	44137	32926	28291	34046	21272	17521	40204	53299	50074	34335	8904	1	3	2	1	1
HUN	78912	84609	70185	67469	66430	71787	74722	66666	65339	160004	191912	210276	227706	248448	240334	208411	182358	171849	159355	126732	92987	88046	59553	63994	48143	32693	23343	29895	20132	11967	10941	9830	9100	7169	5175	4266	3402	3165	2604	1895	1474	958	941	1136	877	913	1103	923	625
IRL	122506	158416	139063	112812	106835	118347	113290	81437	163574	177505	159329	137338	107983	85658	72200	56054	59828	59828	6264	0	0	0	0	0	0	0	0	0	0	0	0	0	0	0	0	0	0	0	0	0	0	0	0	0	0	0	0	0	0
ITA	1907632	1651484	1400208	1308212	1366359	1692628	1899452	2076286	2011757	2313735	2099905	1924430	1856718	1710626	1571061	1481759	1322507	1036951	896040	785636	785636	785636	785636	785636	785636	785636	785636	63300	0	0	0	0	0	0	0	0	0	0	0	0	0	0	0	0	0	0	0	0	0
LVA	12651	11195	11265	11396	13799	14985	11560	12026	29144	44512	42588	38754	38174	36380	35891	33324	36449	37779	32583	25852	25299	20478	18883	14014	13987	10569	7134	5700	4970	3553	2348	1782	1268	742	448	280	249	247	175	218	198	217	172	148	107	58	58	49	38
LTU	35474	28583	24498	26112	27792	31548	26550	31515	62327	78035	77564	81159	85345	83616	82823	79425	79076	78906	65178	48617	39402	29392	24030	16817	17219	12469	7931	5273	3719	2505	1428	862	631	522	427	377	302	277	191	171	125	104	67	69	54	42	30	23	19
LUX	49517	54967	46951	41110	31853	27357	24227	21248	17342	13995	11624	9750	7755	6617	5023	4010	3137	2641	2056	1616	1129	1017	726	583	528	472	499	462	348	258	218	193	150	149	129	115	87	73	91	84	71	63	55	66	68	58	45	50	39
MLT	12742	7343	7343	7343	13290	13290	13290	13290	13290	11732	11732	11732	11732	11732	11732	11732	11732	11732	11732	5051	5051	5051	5051	5051	5051	5051	5051	5051	5051	777	777	777	777	777	777	777	777	777	777	439	439	439	439	439	439	439	439	439	439
NLD	366968	467942	409659	433213	497091	542658	475380	374528	439109	433435	450933	413502	405359	382492	364045	327100	329452	278129	184938	122663	83659	54861	37099	24837	23253	19024	14349	10512	8815	10882	18581	12914	11117	11326	8870	7038	7081	9402	9040	8186	7098	8148	9529	12758	12413	9590	8505	7519	6744
POL	317788	360533	331258	304262	349662	404424	404106	439451	637683	730795	730776	785331	907060	917211	887054	889810	1025550	1168536	1003091	927531	927531	927531	927531	927531	927531	927531	927531	927531	709860	0	0	0	0	0	0	0	0	0	0	0	0	0	0	0	0	0	0	0	0
PRT	208275	178327	146609	121619	123008	180662	226761	168424	223226	205127	196331	210125	209738	202312	236691	259389	278113	268075	229727	176896	150537	117328	114842	94151	83769	54096	41593	32346	27598	16543	12220	8203	4852	3887	3378	2475	1649	1486	1311	1062	2075	2403	3258	3029	2952	2526	2014	1791	1265
ROU	87204	87204	81555	81555	81555	234504	234504	234504	234504	234504	234504	234504	234504	234504	234504	234504	234504	234504	234504	234504	234504	234504	234504	234504	234504	234504	128766	0	0	0	0	0	0	0	0	0	0	0	0	0	0	0	0	0	0	0	0	0	0
SVK	80006	80006	129172	129172	129172	107536	107536	107536	107536	107536	107536	107536	107536	107536	107536	107536	107536	107536	107536	68742	0	0	0	0	0	0	0	0	0	0	0	0	0	0	0	0	0	0	0	0	0	0	0	0	0	0	0	0	0
SVN	41960	41960	43636	43636	43636	67075	67075	67075	67075	67075	49743	49743	49743	49743	49743	49743	49743	49743	49743	49743	48890	0	0	0	0	0	0	0	0	0	0	0	0	0	0	0	0	0	0	0	0	0	0	0	0	0	0	0	0
ESP	1180393	1016818	806548	650178	606914	706503	898594	900454	1019231	1428651	1458373	1446748	1363392	1168154	1024718	1035310	911081	828070	596658	423756	307278	227981	224229	161510	179798	140723	136602	142566	125124	104093	75201	62481	57704	64201	66017	66272	76926	83838	88500	88899	85426	82624	88301	104572	95952	87123	80747	75634	59648
SWE	278365	327507	291936	246590	249249	287699	274915	181190	224115	271173	244319	233756	212690	199428	179330	152200	175967	189619	189619	189619	168758	0	0	0	0	0	0	0	0	0	0	0	0	0	0	0	0	0	0	0	0	0	0	0	0	0	0	0	0
GBR	2567115	2519955	2357538	2081705	1878518	1756825	1819610	1769822	1822429	2028308	1876367	1787969	1676780	1463203	1194626	828003	513282	332209	207721	135118	82270	55980	37449	26816	19865	19113	19703	17203	11752	8633	6856	5922	4592	4537	3293	3272	3965	4307	4093	3345	2984	4629	6840	11451	13869	10200	9432	9432	9432
ISL	20186	24845	22078	16092	11246	8619	9211	5810	3548	2234	9270	16235	17316	17761	11652	8520	5258	4458	5933	5092	3522	2180	1302	885	664	616	681	773	516	368	442	498	315	203	156	139	135	131	122	112	116	112	58	49	104	84	76	63	62
LIE	1652	2108	1981	1971	2161	2201	1911	1598	1756	1758	1649	1471	1337	1109	1028	930	798	598	423	238	202	150	83	75	55	52	35	39	24	32	14	13	13	9	23	13	21	16	17	13	12	12	16	17	19	25	13	24	15
NOR	154323	157544	152299	151850	155305	158220	145938	114609	128487	151393	133701	133600	135396	103415	90395	90082	79524	70427	58460	49540	33465	22940	16127	11297	9716	8319	6761	4287	3930	5137	6884	6186	3999	4206	3570	2873	2688	3297	3207	3570	2861	2697	2849	3694	3260	3060	3379	4679	3845
CHE	255220	317587	302894	307055	322380	328209	296585	256123	256949	255127	224471	203156	182475	162236	150958	138833	117852	97346	67509	45938	34201	25474	18607	13819	12051	11247	9233	7342	5213	4515	3783	2664	2241	2345	2744	2054	1808	2124	2016	1561	1419	1486	2013	3004	3309	3115	2888	2751	2557
[truncated: 72 more columns]

## Sheet: import_totals
	2016	2015	2014	2013	2012	2011	2010	2009	2008	2007	2006	2005	2004	2003	2002	2001	2000	1999	1998	1997	1996	1995	1994	1993	1992	1991	1990	1989	1988	1987	1986	1985
AUT	841310	816116	810994	823417	808384	802458	798652	773809	738690	745566	774192	771242	776794	751276	747319	756630	750630	774385	732450	751885	765202	712881	702590	677731	683982
BEL	651831	673325	653078	655020	643453	645854	666249	673371	645024	654479	687793	649522	666238	652741	670533	665432	674385	672311	644519	624835	621013	611525	616691	571410	556132	531514
BGR
HRV
CYP	15488	11384	9662	7724	9589	13264	17618	21551	27315	25801	16848	19466	24192	20816
CZE	164422	151334	120408	126115	124343	131707	127034	144602	230974	212869
DNK								35000	43000	57000	35000	21000	23000
EST	23359	24947	26125	29790	30213	27342	20154	11088	24082	41461	11464
FIN	24711	21862	19047	21674	23478	27745	30141	22595	22574	22015	27625	29728	31381	31944
FRA
DEU
GRC	27827	20654	13635	6273	6002	10198	13125	24347	28966	38156	37220	33629	29025	16026	10127	10422	14118	7143	3811	4748	4733	5620	5521	7857	7648	9207	17091	16669	18377	23679	31015	30901
HUN	142003	122620	96747	70700	53531	31312	17698	15453	23573	24452	20959	37512	38624	67550	67364	43780	15091	10658
IRL	72718	48398	54471	50687	40512	40809	40115	49073	61651	59539	56327	41801	21391	13472	13352	15237	24003	36878	39565	41554	44500	41865	38863	26560	17631	21053	22429	10069	6238	4890	3352	2691
ITA	40763	33101	28975	22511	22441
LVA	42365	47891	48070	42753	37262	30943	19394	11327	33133	70358	68203	51526	45333	50290	40335	37850	35745	45861	57363	71614
LTU	119748	112333	125029	143598	140757	124073	153253	128920	170317	198554	151958	126472	121081
LUX	9239	9128	8912	6479	5957	5460	7149	16655	10830	8341	7827	6966
MLT	9406	9671	8988	7343	7153	9513	9033	9736	3957	3459	3500	3542	3254	3908	2497	2171	1464	906	425
NLD	179314	152548	119982	98849	79795	90421	98175	78370	77066	73399	59089	43981
POL	952135	791948	748863	711865	657392	655314	718286	693324	1103970	994564	816789	870777	828142	35736	179059	177496
PRT
ROU	301357	251048	220219	222040	175000	94702	214724	212850	300918	123764
SVK								73552	93871	88133	76503	43998
SVN	25142	20682	17543	14171	13484	12768	16340	22965	23972	26740	21754	18988	16168	11757	10464	10094	8418	9257	7707
ESP
SWE	12848	14014	16972	19914	20028	20289	17500	13915
GBR
ISL
LIE
NOR	16319	21753	24756	30311	30557	27071	29014	25105	27218	33356	32990	30043	27633	29600	33501	28030	28500
CHE

## Sheet: export_totals
	2016	2015	2014	2013	2012	2011	2010	2009	2008	2007	2006	2005	2004	2003	2002	2001	2000	1999	1998	1997	1996	1995	1994	1993	1992	1991	1990
AUT
BEL								391761	473079	555099	658778
BGR
HRV
CYP
CZE	57541	62254	3717	32810	26648	20040	16191	12041	8151	7037	5078
DNK								27500	55000	63000	33700	4600	4600
EST
FIN
FRA
DEU			1209950	1243590	973560	965380	882410	872820	1494440	1427260	1362050	1208560
GRC
HUN
IRL
ITA	122785	105567	108125	129563	163734
LVA
LTU
LUX	21279	20544	19520	16896	16323	16255	15857	22531	19493	19077	17911	16582
MLT
NLD	228818	236780	247188	278770	324590	273938	193131	181928	205455	209446	179901	177430	197175	137266	123222	133542	96365
POL
PRT
ROU
SVK
SVN
ESP
SWE	39456	31551	26440	24221	27113	24575	29068	39571
GBR
ISL
LIE
NOR
CHE

## Sheet: README_for_imp_exp_sheets ->
Color code:
data augmented
no data available
pure data
indicates years with age-resolved data
indicates years with only totals available
(sustained) overflow bin: - either overflow bin (e.g. for ages >=25), or - (in case of lower data resolution), the last value in the age bin before the overflow bin is sustained until the overflow bin is "exhausted"
Notes:
Note that total values are defined as the sum over all age bins. This figure might differ slightly from values reported in the original data sources due to rounding errors.
Note that the average age for all available data is biased towards younger ages if the overflow bin (>=25 years) contains a considerable amount of cars.
Note that the number of cars in age bins covering multiple ages has been distributed equally among these years.

## Sheet: imp_CZE
		1990	1991	1992	1993	1994	1995	1996	1997	1998	1999	2000	2001	2002	2003	2004	2005	2006	2007	2008	2009	2010	2011	2012	2013	2014	2015	2016
	Total	196148	196148	196148	196148	196148	196148	196148	196148	196148	196148	196148	196148	196148	196148	196148	196148	196148	212869	230974	144602	127034	131707	124343	126115	120408	151334	164422
age	1	5677	5677	5677	5677	5677	5677	5677	5677	5677	5677	5677	5677	5677	5677	5677	5677	5677	4560	8033	4438	3605	3841	3242	2767	1932	2144	2515
	2	9592	9592	9592	9592	9592	9592	9592	9592	9592	9592	9592	9592	9592	9592	9592	9592	9592	8465	11333	8977	6209	5014	4083	3710	2808	2912	2935
	3	9591	9591	9591	9591	9591	9591	9591	9591	9591	9591	9591	9591	9591	9591	9591	9591	9591	8465	11333	8976	6208	5014	4083	3709	2807	2911	2934
	4	16337	16337	16337	16337	16337	16337	16337	16337	16337	16337	16337	16337	16337	16337	16337	16337	16337	14345	18412	16254	12796	13116	11980	9578	8012	10168	9457
	5	16337	16337	16337	16337	16337	16337	16337	16337	16337	16337	16337	16337	16337	16337	16337	16337	16337	14345	18412	16253	12795	13115	11980	9577	8011	10167	9456
	6	17034	17034	17034	17034	17034	17034	17034	17034	17034	17034	17034	17034	17034	17034	17034	17034	17034	19856	19319	11928	10084	9567	9408	9766	8780	9953	10326
	7	17034	17034	17034	17034	17034	17034	17034	17034	17034	17034	17034	17034	17034	17034	17034	17034	17034	19856	19319	11928	10084	9567	9408	9766	8780	9953	10326
	8	17034	17034	17034	17034	17034	17034	17034	17034	17034	17034	17034	17034	17034	17034	17034	17034	17034	19856	19319	11928	10084	9567	9408	9766	8780	9953	10326
	9	17034	17034	17034	17034	17034	17034	17034	17034	17034	17034	17034	17034	17034	17034	17034	17034	17034	19856	19319	11928	10084	9567	9408	9766	8780	9953	10326
	10	17035	17035	17035	17035	17035	17035	17035	17035	17035	17035	17035	17035	17035	17035	17035	17035	17035	19856	19317	11929	10084	9568	9409	9767	8781	9954	10326
	11	9150	9150	9150	9150	9150	9150	9150	9150	9150	9150	9150	9150	9150	9150	9150	9150	9150	10805	11208	5438	6306	7764	7350	8155	8565	10965	12177
	12	9150	9150	9150	9150	9150	9150	9150	9150	9150	9150	9150	9150	9150	9150	9150	9150	9150	10805	11208	5438	6306	7764	7350	8155	8565	10965	12177
	13	9150	9150	9150	9150	9150	9150	9150	9150	9150	9150	9150	9150	9150	9150	9150	9150	9150	10805	11208	5438	6306	7764	7350	8155	8565	10965	12177
	14	9150	9150	9150	9150	9150	9150	9150	9150	9150	9150	9150	9150	9150	9150	9150	9150	9150	10805	11208	5438	6306	7764	7350	8155	8565	10965	12177
	15	9151	9151	9151	9151	9151	9151	9151	9151	9151	9151	9151	9151	9151	9151	9151	9151	9151	10804	11206	5439	6307	7765	7350	8155	8564	10967	12176
	16	7692	7692	7692	7692	7692	7692	7692	7692	7692	7692	7692	7692	7692	7692	7692	7692	7692	9385	10820	2872	3470	4950	5184	7168	8564	10967	12176
	17																									1549	7472	12176
	18																											259
	19
	20
	21
	22
	23
	24
age >=25 ->	25
	average age	8.15646	8.15646	8.15646	8.15646	8.15646	8.15646	8.15646	8.15646	8.15646	8.15646	8.15646	8.15646	8.15646	8.15646	8.15646	8.15646	8.15646	8.56254	8.24663	7.41461	8.01825	8.45449	8.59317	9.06255	9.6285	10.0545	10.4201		Average age for available data:	8.84554

## Sheet: imp_EST
		1990	1991	1992	1993	1994	1995	1996	1997	1998	1999	2000	2001	2002	2003	2004	2005	2006	2007	2008	2009	2010	2011	2012	2013	2014	2015	2016
	Total	25634	25634	25634	25634	25634	25634	25634	25634	25634	25634	25634	25634	25634	25634	25634	25634	11465	41461	23974	10709	19734	26870	29749	29237	26246	24947	23351
age	1	275	275	275	275	275	275	275	275	275	275	275	275	275	275	275	275	124	447	254	108	240	350	421	513	378	279	301
	2	712	712	712	712	712	712	712	712	712	712	712	712	712	712	712	712	319	1154	663	293	492	646	901	951	733	584	753
	3	931	931	931	931	931	931	931	931	931	931	931	931	931	931	931	931	410	1484	900	479	610	685	926	1108	802	572	662
	4	1882	1882	1882	1882	1882	1882	1882	1882	1882	1882	1882	1882	1882	1882	1882	1882	843	3049	1754	778	1514	2109	1832	2110	1774	1607	1639
	5	1896	1896	1896	1896	1896	1896	1896	1896	1896	1896	1896	1896	1896	1896	1896	1896	849	3072	1766	781	1830	2709	2967	2320	2061	1998	1789
	6	1553	1553	1553	1553	1553	1553	1553	1553	1553	1553	1553	1553	1553	1553	1553	1553	697	2519	1443	630	1217	1691	2889	2708	1914	1302	1275
	7	1471	1471	1471	1471	1471	1471	1471	1471	1471	1471	1471	1471	1471	1471	1471	1471	667	2412	1335	500	1030	1464	2159	2678	1807	1107	1143
	8	1811	1811	1811	1811	1811	1811	1811	1811	1811	1811	1811	1811	1811	1811	1811	1811	827	2990	1615	533	1019	1411	2082	2364	2049	1930	1546
	9	2308	2308	2308	2308	2308	2308	2308	2308	2308	2308	2308	2308	2308	2308	2308	2308	1057	3824	2043	635	1155	1567	2144	2361	2227	2306	1732
	10	2262	2262	2262	2262	2262	2262	2262	2262	2262	2262	2262	2262	2262	2262	2262	2262	1025	3708	2054	774	1299	1703	2166	2152	2114	2278	2005
	11	2343	2343	2343	2343	2343	2343	2343	2343	2343	2343	2343	2343	2343	2343	2343	2343	1050	3796	2182	966	1430	1760	2115	1961	1888	1995	1891
	12	2271	2271	2271	2271	2271	2271	2271	2271	2271	2271	2271	2271	2271	2271	2271	2271	1010	3652	2150	1039	1817	2426	1805	1680	1653	1784	1719
	13	1711	1711	1711	1711	1711	1711	1711	1711	1711	1711	1711	1711	1711	1711	1711	1711	754	2727	1651	875	1705	2376	1831	1451	1428	1541	1486
	14	1338	1338	1338	1338	1338	1338	1338	1338	1338	1338	1338	1338	1338	1338	1338	1338	581	2101	1333	808	1426	1911	1766	1370	1272	1296	1211
	15	883	883	883	883	883	883	883	883	883	883	883	883	883	883	883	883	383	1386	879	532	1007	1388	1269	1162	1029	995	961
	16	718	718	718	718	718	718	718	718	718	718	718	718	718	718	718	718	318	1150	686	347	778	1137	915	864	856	929	802
	17	384	384	384	384	384	384	384	384	384	384	384	384	384	384	384	384	168	607	377	216	439	622	682	566	578	645	565
	18	250	250	250	250	250	250	250	250	250	250	250	250	250	250	250	250	106	384	260	184	306	399	376	398	410	461	456
	19	173	173	173	173	173	173	173	173	173	173	173	173	173	173	173	173	73	263	184	138	174	193	236	268	276	310	327
	20	133	133	133	133	133	133	133	133	133	133	133	133	133	133	133	133	57	205	137	93	149	192	148	140	171	218	219
	21	127	127	127	127	127	127	127	127	127	127	127	127	127	127	127	127	57	205	119		97	131	119	112	112	123	140
	22	127	127	127	127	127	127	127	127	127	127	127	127	127	127	127	127	57	205	119						102	97	108
	23	75	75	75	75	75	75	75	75	75	75	75	75	75	75	75	75	33	121	70						76	73	82
	24																									81	77	61
age >=25 ->	25																									455	440	478
	average age	9.43626	9.43626	9.43626	9.43626	9.43626	9.43626	9.43626	9.43626	9.43626	9.43626	9.43626	9.43626	9.43626	9.43626	9.43626	9.43626	9.4007	9.40011	9.51514	9.79793	9.7709	9.73699	9.16518	8.91035	9.71573	10.1893	10.1461		Average age for available data:	9.53331

[truncated: 11 more sheets: imp_FIN, imp_IRL, imp_LVA, imp_MLT, imp_NLD, exp_NLD, imp_NOR, imp_POL, imp_SVK, imp_SWE, exp_SWE]
